# Supplementary material for: Dual spike and nucleocapsid mRNA vaccination confer protection against SARS-CoV-2 Omicron and Delta variants in preclinical models
Source: Sci Transl Med. Author manuscript; Available in PMC 2023 Feb 14. (PMC9926941; doi:10.1126/scitranslmed.abq1945)
Supplement: Data File S1 [file NIHMS1863403-supplement-Data_File_S1.xlsx]

## Sheet: Fig. 1
1B							1D							1E
CD44+ in CD4+			CD44+ in CD8+				CD4 ICS (IFN-g)		CD4 ICS (TNF-a)		CD4 ICS (IL-2)			CD8 ICS (IFN-g)		CD8 ICS (TNF-a)		CD8 ICS (IL-2)
Mock	mRNA-N		Mock	mRNA-N			Mock	mRNA-N	Mock	mRNA-N	Mock	mRNA-N		Mock	mRNA-N	Mock	mRNA-N	Mock	mRNA-N
16.4	23.9		19.9	37			0.063	0.11	0.56	1.6	0.025	0.2		0.14	0.41	0.39	0.69	0.038	0.1
16.8	27.5		21	41.4			0.053	0.19	0.34	1.39	0.017	0.23		0.13	0.67	0.37	0.77	0.028	0.18
19.9	31.6		22.2	39			0.057	0.13	0.48	1.89	0.012	0.29		0.094	0.36	0.34	1.1	0.025	0.2
18.4	27		20.1	37.7			0.11	0.17	0.4	2.22	0.047	0.21		0.1	0.33	0.26	0.88	0.018	0.1
17.5	36		28	57.2			0.043	0.19	0.32	1.61	0.014	0.25		0.13	0.58	0.27	1.01	0.016	0.11
16.6	21.8		22.3	37.7			0.037	0.13	0.43	1.5	0.014	0.15		0.14	0.3	0.35	0.73	0.00825	0.11
16.5	29.8		19.8	38.9			0.055	0.24	0.23	1.42	0.016	0.32		0.11	0.27	0.18	0.53	0.013	0.08
1F (n=4)			1G					1H					1I
Mock	mRNA-N		Left Panel		Right Panel			Prime		Boost
7	757		Mock	mRNA-N	Mock	mRNA-N		Mock	mRNA-N	Mock	mRNA-N		Negative Ctrl	Mock	mRNA-N	Positive Ctrl
5	575		0.01075	1.10125	0.02225	1.05525		20	24300	20	656100		<20	<20	<20	660
16	516		-0.00475	1.22825	0.00425	0.87275		20	24300	20	1968300			<20	<20
5	701		-0.0025	0.6285	0.023333	1.12125		20	8100	20	1968300			<20	<20
			-0.0125	1.5215	0.024833	1.21075		20	24300	20	656100			<20	<20
			-0.0165	1.018	0.01025	0.992833		20	24300	20	656100			<20	<20
			-0.008	1.5205	-0.00075	0.36725		20	72900	20	218700			<20	<20
			0.0095	1.0055	0.01235	0.35825		20	24300	20	218700			<20	<20

## Sheet: Fig. 2
2B			2C			2E						2F
Mock	mRNA-N		Mock	mRNA-N		2DPI			4DPI			2DPI			4DPI
6.67367	5.9704		5.34242	5.22272		Mock	mRNA-N		Mock	mRNA-N		Mock	mRNA-N		Mock	mRNA-N
6.91808	5.75943		5.26482	5.22011		6.40295	6.26228		6.29213	5.08757		6.17319	5.91062		4.7143	4.5527
6.81309	6.19308		5.93044	5.32838		6.40295	6.26228		5.65532	5.39494		5.7348	5.52634		5.9206	3.0492
6.97793	5.83814		5.70586	5.13672		6.24035	5.81215		6.17082	5.2373		5.93146	5.62941		5.6464	2.1139
7.12784	6.06613		5.62531	4.89098		6.45954	6.14193		5.56304	5.94085		5.89154	4.59218		6.0682	2.658
6.69125	4.84724		5.40483	2.88593		6.63754	6.17462		6.13177	4.86682		6.45179	4.96237		5.9122	2.5315
6.82898	5.77112		5.233	5.08991		6.57848	6.1458		5.81945	5.52455		6.24551	5.06819		4.4409	4.3464
6.9086	6.07488		5.35793	5.18184
2G									2H
DPI			Mock						Mock	mRNA-N	mRNA-CD8 Dep
0	0	0	0	0	0	0			6.46882	6.21099	6.4629
1	1.72414	-0.489396	0.0851789	-0.576132	-2.32158	0.309837			6.40295	6.26228	6.5313
2	-1.2931	-1.38662	-2.47019	-3.37449	-9.71625	-3.09837			6.24035	5.81215	6.31021
3	-2.90148	-4.4107	-1.75285	-2.66565	-0.148368	-6.38119			6.45954	6.14193	6.45912
4	-3.4413	-5.60748	-2.2787	-3.87009	-6.47275	-9.90841			6.63754	6.17462	6.22937
			mRNA-N						6.57848	6.1458	6.48145
0	0	0	0	0	0	0
1	-0.607112	0.158604	0.817844	0.81367	0	0.645682
2	-1.30095	-2.93418	-2.00743	-0.895037	-2.00927	-1.21065
3	-2.25499	-4.59952	-2.75093	-2.35964	-2.93663	-0.16142
4	-3.38248	-1.82395	-2.08178	-0.976404	-3.16847	-0.726392

## Sheet: Fig. 3
3B				3C				3E								3F
Mock	mRNA-S	mRNA-S+N		Mock	mRNA-S	mRNA-S+N			2 DPI				4 DPI				2 DPI				4 DPI
5.34242	LOD	LOD		6.67367	3.22955	LOD		Mock	mRNA-S	mRNA-S+N		Mock	mRNA-S	mRNA-S+N		Mock	mRNA-S	mRNA-S+N		Mock	mRNA-S	mRNA-S+N
5.26482	LOD	LOD		6.91808	2.43976	LOD		6.17319	LOD	LOD		4.71433	LOD	LOD		6.46882	4.47704	4.15028		6.29213	4.00009	3.66544
5.93044	LOD	LOD		6.81309	2.14903	LOD		5.7348	LOD	LOD		5.92065	LOD	LOD		6.40295	4.61493	2.30759		5.65532	5.03141	2.92458
5.70586	LOD	LOD		6.97793	2.1304	LOD		5.93146	LOD	LOD		5.6464	LOD	LOD		6.24035	3.44344	4.3091		6.17082	3.44216	4.48251
5.62531	LOD	LOD		7.12784	LOD	LOD		5.89154	4.31387	LOD		6.06819	LOD	LOD		6.45954	5.28906	2.90007		5.56304	4.28104	3.26627
5.40483	LOD	LOD		6.69125	2.10149	LOD		6.45179	2.59879	LOD		5.91222	LOD	LOD		6.63754	5.05491	3.41695		6.13177	5.28441	3.18356
5.233	LOD	LOD		6.82898	2.08537	LOD		6.24551	2.30535	LOD		4.44091		LOD		6.57848	4.77417	3.69455		5.81945		3.06127
5.35793	LOD	LOD		6.9086	2.14245	LOD
LOD: limit of detection				LOD: limit of detection
3H								3I
	2 DPI				2 DPI			DPI			Mock
Mock	mRNA-S	mRNA-S+N		Mock	mRNA-S	mRNA-S+N		0	0	0	0	0	0	0
7.60026	6.95587	6.26251		6.54089	5.72386	3.91957		1	1.72414	-0.489396	0.0851789	-0.576132	-2.32158	0.309837
7.70667	6.94054	6.44245		6.26018	5.33506	5.317		2	-1.2931	-1.38662	-2.47019	-3.37449	-9.71625	-3.09837
7.76078	6.91701	6.62514		5.65153	5.65812	5.64097		3	-2.90148	-4.4107	-1.75285	-2.66565	-0.148368	-6.38119
7.12738	7.19478	6.46778		6.13368	5.96564	3.22871		4	-3.4413	-5.60748	-2.2787	-3.87009	-6.47275	-9.90841
7.3486	7.32512	6.5118		6.58284	5.11124	4.58284					mRNA-S
7.50121		6.4006		6.61288		4.18379		0	0	0	0	0	0	0
								1	-2.02177	-1.6488	-0.447094	-0.386399	-1.0878	-3.80687
								2	-3.03266	-3.38005	-1.63934	-1.62287	-3.0303	-5.19963
								3	-1.32193	-2.55565	0.223547	0.15456	-1.7871
								4	0.622084	-1.81369	2.83159	0.927357	-1.1655
											mRNA-S+N
								0	0	0	0	0	0	0
								1	0.0868056	0.229709	-0.0769823	-0.324149	-2.53807	-1.75579
								2	-1.04167	0.229709	0.153965	-0.567261	-2.46555	-1.75579
								3	0.260417	1.22511	2.00154	-0.290065	-1.45033	-1.03751
								4	1.47569	2.67994	2.6174	0.652647	0	-0.718276

## Sheet: Fig. 4
4B					4C					4D					4E
	2 DPI					2 DPI					4 DPI					4 DPI
LNP	mRNA-S (2)	mRNA-S (4)	mRNA-S+N		LNP	mRNA-S (2)	mRNA-S (4)	mRNA-S+N		LNP	mRNA-S (2)	mRNA-S (4)	mRNA-S+N		LNP	mRNA-S (2)	mRNA-S (4)	mRNA-S+N
5.98321	4.55341	4.96385	LOD		4.82835	2.7167	4.18932	LOD		5.59432	4.73392	5.02027	3.94791		4.40254	3.14509	3.61284	LOD
6.31346	3.83861	5.53305	LOD		4.25181	2.11014	4.2038	LOD		5.96773	5.04444	5.05424	2.55341		5.04281	3.98468	3.55027	LOD
5.35081	5.04099	2.75868	4.04391		4.47319	3.95337	LOD	4.12547		5.45277	3.82511	5.3153	3.06384		4.84873	4.03858	4.78164	3.36991
5.90182	4.77741	2.9248	LOD		4.912	4.55284	2.2161	LOD		5.27044	4.5727	5.54242	3.47789		4.34572	3.10421	4.47791	3.20225
5.69857	5.10876	LOD	LOD		4.54668	4.61979	LOD	LOD		5.48897	4.52272	4.6461	3.06377		4.22301	3.51625	2.60789	LOD
4F					4H											4I
LNP	mRNA-S (2)	mRNA-S (4)	mRNA-S+N		LNP	mRNA-S (2)	mRNA-S (4)	mRNA-S+N								DPI			LNP
4.82835	2.7167	4.18932	LOD		5.86919	5.57499	5.62007	5.05136								0	0	0	0	0	0
4.25181	2.11014	4.2038	LOD		5.57159	5.58726	5.66368	5.46488								1	0.899888	1.36452	1.46905	1.25714	0.436681
4.47319	3.95337	LOD	4.12547		6.22871	5.68876	5.78862	5.30663								2	1.23735	2.14425	1.36411	3.77143	0.349345
4.912	4.55284	2.2161	LOD		5.69738	5.94539	5.52596	5.4006								3	1.68729	1.36452	1.36411	3.08571	1.65939
4.54668	4.61979	LOD	LOD		6.27847	5.63412	5.55414	5.35615								4	3.48706	0.682261	1.67891	5.82857	1.57205
4.40254	3.14509	3.61284	LOD																mRNA-S (2)
5.04281	3.98468	3.55027	LOD													0	0	0	0	0	0
4.84873	4.03858	4.78164	3.36991													1	1.45278	1.76991	0.548246	3.24385	2.74841
4.34572	3.10421	4.47791	3.20225													2	1.45278	1.88053	0.328947	2.46085	3.17125
4.22301	3.51625	2.60789	LOD													3	0.726392	2.10177	1.86404	3.13199	4.12262
																4	3.87409	4.64602	2.19298	4.58613	6.13108
																			mRNA-S (4)
4J				4K				4L								0	0	0	0	0	0
LNP	mRNA-S+N	mRNA-S+N (CD8-)		LNP	mRNA-S+N	mRNA-S+N (CD8-)		DPI			LNP					1	2.63653	0.762527	1.61443	1.72018	0.792752
5.98321	LOD	4.24482		5.98321	LOD	4.24482		0	0	0	0	0	0			2	2.7307	1.52505	1.32953	1.72018	1.69875
6.31346	LOD	4.48115		6.31346	LOD	4.48115		1	0.899888	1.36452	1.46905	1.25714	0.436681			3	1.22411	1.30719	1.9943	2.40826	3.05776
5.35081	4.04391	3.736		5.35081	4.04391	3.736		2	1.23735	2.14425	1.36411	3.77143	0.349345			4	3.10734	3.26797	4.36847	3.44037	3.17101
5.90182	LOD	2.89684		5.90182	LOD	2.89684		3	1.68729	1.36452	1.36411	3.08571	1.65939						mRNA-S+N
5.69857	LOD	LOD		5.69857	LOD	LOD		4	3.48706	0.682261	1.67891	5.82857	1.57205			0	0	0	0	0	0
				5.59432	3.94791	3.79797					mRNA-S+N					1	2.37859	0.317125	1.97824	1.5015	0.454545
				5.96773	2.55341	3.99626		0	0	0	0	0	0			2	3.17146	3.27696	2.27498	2.5025	1.27273
				5.45277	3.06384	4.67416		1	2.37859	0.317125	1.97824	1.5015	0.454545			3	5.25273	3.91121	3.56083	3.7037	2.54545
				5.27044	3.47789	4.8284		2	3.17146	3.27696	2.27498	2.5025	1.27273			4	7.4331	7.92812	5.63798	3.3033	4.90909
				5.48897	3.06377	3.26895		3	5.25273	3.91121	3.56083	3.7037	2.54545
								4	7.4331	7.92812	5.63798	3.3033	4.90909
											mRNA-S+N/CD8 Depletion
								0	0	0	0	0	0
								1	2.5	0.1001	0.733945	0.833333	1.34159
								2	2.27273	-0.800801	-0.642202	0.740741	0.103199
								3	2.5	0.2002	-0.642202	0.277778	-0.412797
								4	2.72727	0.4004	-0.825688	1.57407	1.34159

## Sheet: Fig. 5
5A												5B
CD4 ICS (IFN-g)					CD4 ICS (TNF-a)				CD4 ICS (IL-2)			CD8 ICS (IFN-g)					CD8 ICS (TNF-a)				CD8 ICS (IL-2)
Mock	mRNA-S	mRNA-S+N		Mock	mRNA-S	mRNA-S+N		Mock	mRNA-S	mRNA-S+N		Mock	mRNA-S	mRNA-S+N		Mock	mRNA-S	mRNA-S+N		Mock	mRNA-S	mRNA-S+N
0.029	0.085	0.12		0.47	1.09	1.1		0.029	0.15	0.21		0.11	0.55	3.64		0.4	1.06	3.78		0.016	0.33	0.57
0.028	0.055	0.11		0.4	0.55	1.33		0.017	0.11	0.52		0.14	0.54	1.81		0.25	0.64	2.13		0.022	0.17	0.96
0.037	0.063	0.092		0.46	0.72	0.68		0.017	0.22	0.16		0.093	0.87	1.99		0.4	1.16	1.87		0.019	0.44	0.46
0.045	0.11	0.069		0.38	1.18	0.63		0.027	0.25	0.18		0.11	0.97	2.02		0.22	1.48	2.05		0.017	0.58	0.4
0.031	0.056	0.17		0.31	0.64	1.32		0.011	0.15	0.29		0.085	0.79	2.28		0.33	1.18	2.16		0.019	0.35	0.44
0.033	0.089	0.077		0.36	0.88	0.84		0.022	0.19	0.19		0.094	1.02	1.72		0.27	1.33	1.87		0.012	0.44	0.34
0.03	0.064	0.084		0.17	0.72	1.05		0.03	0.14	0.1		0.08	0.94	1.15		0.16	1.37	1.39		0.016	0.44	0.37
5C												5D
CD4 ICS (IFN-g)					CD4 ICS (TNF-a)				CD4 ICS (IL-2)			CD8 ICS (IFN-g)					CD8 ICS (TNF-a)				CD8 ICS (IL-2)
Mock	mRNA-S	mRNA-S+N		Mock	mRNA-S	mRNA-S+N		Mock	mRNA-S	mRNA-S+N		Mock	mRNA-S	mRNA-S+N		Mock	mRNA-S	mRNA-S+N		Mock	mRNA-S	mRNA-S+N
0.063	0.072	0.12		0.56	0.84	0.12		0.025	0.027	0.15		0.14	0.27	0.17		0.39	0.39	0.48		0.038	0.057	0.045
0.053	0.048	0.11		0.34	0.32	0.11		0.017	0.02	0.41		0.13	0.18	0.27		0.37	0.25	0.71		0.028	0.04	0.55
0.057	0.059	0.16		0.48	0.49	0.16		0.012	0.019	0.16		0.094	0.15	0.24		0.34	0.33	0.42		0.025	0.057	0.082
0.027	0.047	0.073		0.4	0.63	0.073		0.025	0.02	0.14		0.1	0.13	0.12		0.26	0.51	0.43		0.018	0.029	0.028
0.043	0.052	0.1		0.32	0.52	0.1		0.014	0.016	0.13		0.13	0.11	0.28		0.27	0.35	0.51		0.016	0.014	0.099
0.037	0.057	0.072		0.43	0.5	0.072		0.014	0.00648	0.088		0.14	0.14	0.12		0.35	0.34	0.36		0.00825	0	0.037
0.055	0.062	0.13		0.23	0.51	0.13		0.016	0.013	0.26		0.11	0.17	0.37		0.18	0.34	0.54		0.013	0.052	0.28
5E								5F								5G
	S peptides				N peptides				Prime				Boost				Prime				Boost
Mock	mRNA-S	mRNA-S+N		Mock	mRNA-S	mRNA-S+N		Mock	mRNA-S	mRNA-S+N		Mock	mRNA-S	mRNA-S+N		Mock	mRNA-S	mRNA-S+N		Mock	mRNA-S	mRNA-S+N
6	203	244		7	7	245		20	8100	8100		20	218700	656100		20	20	72900		20	20	1968300
5	216	340		5	7	323		20	2700	24300		20	218700	656100		20	20	72900		20	20	1968300
9	218	301		16	8	277		20	8100	8100		20	656100	656100		20	20	24300		20	20	1968300
10	179	257		5	9	227		20	2700	8100		20	218700	218700		20	20	24300		20	20	1968300
								20	8100	8100		20	218700	218700		20	20	72900		20	20	656100
								20	8100	24300		20	218700	218700		20	20	72900		20	20	656100
								20	24300	8100		20	218700	218700		20	20	72900		20	20	656100
5H
Mock (WT)	Mock (Delta)		mRNA-S (WT)	mRNA-S (Delta)		mRNA-S+N (WT)	mRNA-S+N (Delta)
20	20		2560	320		5120	1280
20	20		5120	640		5120	1280
20	20		2560	320		5120	1280
20	20		1280	320		5120	640
20	20		2560	320		5120	1280
20	20		2560	160		5120	1280
20	20		2560	640		5120	640
20	20		2560	640		5120	1280
20	20		2560	640		5120	1280
20	20		2560	320		5120	640
20	20		2560	320		5120	1280
20	20		2560	640		5120	640

## Sheet: Fig. S2
S2C
Prime (Left Panel)			Mock						mRNA-N
Dilution	2700	8100	24300	72900	218700		2700	8100	24300	72900	218700
	0.01075	0.00425	0.01175	0.00025	-0.00275		1.10125	1.03875	0.49275	0.18025	0.05525
	-0.00475	-0.00475	-0.00375	-0.01275	-0.01325		1.22825	1.07775	0.44225	0.15175	0.05175
	-0.0025	-0.0135	-0.002	-0.013	-0.012		0.6285	0.2075	0.0785	0.023	-0.002
	-0.0125	-0.014	-0.0095	-0.009	-0.0125		1.5215	0.743	0.2815	0.1455	0.031
	-0.0145	-0.0195	-0.019	-0.025	-0.0195		1.018	0.5205	0.15	0.0495	0.002
	-0.0165	-0.0165	-0.016	-0.004	-0.008		1.5765	1.164	0.459	0.1745	0.063
Boost (Right Panel)			Mock						mRNA-N
Dilution	72900	218700	656100	1968300	5904900		72900	218700	656100	1968300	5904900
	0.02225	0.01725	0.00175	0.00275	0.00475		1.12125	0.92625	0.39975	0.16875	0.03625
	0.00425	-0.00325	-0.00425	0.00175	-0.00525		1.21075	0.69775	0.20475	0.09575	0.02225
	0.023333	-0.01067	-0.01567	-0.01817	-0.01717		0.992833	0.470333	0.178333	0.054833	0.018333
	0.024833	-0.02217	-0.02617	-0.03067	-0.02867		1.02483	0.512333	0.181333	0.059333	0.021333
	0.01025	0.01025	0.00175	0.00825	0.00625		0.36725	0.18275	0.08025	0.02825	0.00925
	-0.00075	-0.00825	-0.00425	-0.00475	-0.00225		0.35825	0.21975	0.08125	0.01925	0.02125

## Sheet: Fig. S3
S3A			S3B			S3C			S3D
Mock	mRNA-N		Mock	mRNA-N		Mock	mRNA N			2 DPI		4 DPI
61200000	33800000		4180000	5630000		0.012	0.0105		Mock	mRNA-N		Mock	mRNA-N
572000	68400000		108000	8000000		0.011	0.011		7.60026	7.78515		6.54089	5.99066
26800000	41100000		3780000	6270000		0.016	0.019		7.70667	6.89484		6.26018	6.53597
16400000	79600000		4440000	7400000		0.015	0.009		7.76078	7.69993		5.65153	6.55887
40900000	37900000		1100000	2970000		0.019	0.0115		7.12738	7.88664		6.13368	6.87205
									7.3486	7.79275		6.58284	5.79887
									7.50121	7.58945		6.61288	6.22366

## Sheet: Fig. S5
S5
LNP	mRNA-S (2)	mRNA-S (4)	mRNA-S+N
3.47921	4.317	3.88443	4.11452
3.42683	4.21855	3.29816	3.94683
4.21338	3.33897	4.54333	4.11124
4.62815	4.56237	3.83638	3.86165
4.02005	4.33506	4.72706	3.75334

## Sheet: Fig. S6
S6B
Ctrl	CD8-Dep
116.433	22.4204
83.5669	22.9299
